# Supplementary material for: Haustorium Formation and Specialized Metabolites Biosynthesis Using Co-Culture of Castilleja tenuiflora Benth. and Baccharis conferta Kunth
Source: Biology (Basel). 2025 Aug 4;14(8):990. doi: 10.3390/biology14080990 (PMC12383656; doi:10.3390/biology14080990)
Supplement: Supplementary file 1 [file biology-14-00990-s001.zip]

Archive with 2 entries (2 files):
- biology-3750793-Supplementary Material.xlsx
- biology-3750793-supplementary.pdf
