# Supplementary material for: Haustorium Formation and Specialized Metabolites Biosynthesis Using Co-Culture of Castilleja tenuiflora Benth. and Baccharis conferta Kunth
Source: Biology (Basel). 2025 Aug 4;14(8):990. doi: 10.3390/biology14080990 (PMC12383656; doi:10.3390/biology14080990)
Supplement: Supplementary file 1 [file biology-14-00990-s001.zip › biology-3750793-Supplementary Material.xlsx]

## Sheet: Table S1
Table S1. Chemical compounds identified in Castilleja tenuiflora by LC-PDA-ESI-MS
No.	Compound	IUPAC Name	Class I	Class II	Molecular weight g/mol	Formula	Retention time (min)	UV spectrum	Ionization mode	ion m/z
1	Aucubin	(2S,3R,4S,5S,6R)-2-[[(1S,4aR,5S,7aS)-5-hydroxy-7-(hydroxymethyl)-1,4a,5,7a-tetrahydrocyclopenta[c]pyran-1-yl]oxy]-6-(hydroxymethyl)oxane-3,4,5-triol	Terpenoids	Iridoid glycoside	346.33	C15H22O9	4.58	198	[M+H]+	347
2	Bartsioside	(2S,3R,4S,5S,6R)-2-[[(1S,4aS,7aR)-7-(hydroxymethyl)-1,4a,5,7a-tetrahydrocyclopenta[c]pyran-1-yl]oxy]-6-(hydroxymethyl)oxane-3,4,5-triol	Terpenoids	Iridoid glycoside	330.33	C15H22O8	5.97	198	[M+H]-	329
3	Isoverbascoside	[(2R,3R,4S,5R,6R)-6-[2-(3,4-dihydroxyphenyl)ethoxy]-3,5-dihydroxy-4-[(2S,3R,4R,5R,6S)-3,4,5-trihydroxy-6-methyloxan-2-yl]oxyoxan-2-yl]methyl (E)-3-(3,4-dihydroxyphenyl)prop-2-enoate			624.6	C29H36O15	11.26	228, 243, 330	[M+H]-	623
4	Verbascoside	[(2R,3R,4R,5R,6R)-6-[2-(3,4-dihydroxyphenyl)ethoxy]-5-hydroxy-2-(hydroxymethyl)-4-[(2S,3R,4R,5R,6S)-3,4,5-trihydroxy-6-methyloxan-2-yl]oxyoxan-3-yl] (E)-3-(3,4-dihydroxyphenyl)prop-2-enoate	Phenolic glycosides	Phenylethanoid glycosides	624.6	C29H36O15	12.29	228, 243, 330	[M+H]-	623
5	Tenuifloroside		Phenylpropanoids	Lignan	650.21	C31H38O15	16.28	211, 228, 282	[M+H]-	649
6	Magnolin	(3S,3aR,6S,6aR)-3-(3,4-dimethoxyphenyl)-6-(3,4,5-trimethoxyphenyl)-1,3,3a,4,6,6a-hexahydrofuro[3,4-c]furan	Phenylpropanoids	Lignan	416.5	C23H28O7	25.17	204, 230, 278	[M+H]-	415
7	Eudesmin	(3S,3aR,6S,6aR)-3,6-bis(3,4-dimethoxyphenyl)-1,3,3a,4,6,6a-hexahydrofuro[3,4-c]furan	Phenylpropanoids	Lignan	386.4	C22H26O6	25.73	204, 230, 278	[M+H]-	385
8	Kobusin	5-[(3S,3aR,6S,6aR)-6-(3,4-dimethoxyphenyl)-1,3,3a,4,6,6a-hexahydrofuro[3,4-c]furan-3-yl]-1,3-benzodioxole	Phenylpropanoids	Lignan	370.4	C21H22O6	26.48	235, 286	[M+H]-	369
9	Sesamin	5-[(3S,3aR,6S,6aR)-3-(1,3-benzodioxol-5-yl)-1,3,3a,4,6,6a-hexahydrofuro[3,4-c]furan-6-yl]-1,3-benzodioxole	Phenylpropanoids	Lignan	354.4	C20H18O6	28.41	235, 286	[M+H]-	353

## Sheet: Table S2
Table S2. Chemical compounds identified in Baccharis conferta by LC-PDA-ESI-MS
No.	Compound	IUPAC Name	Class I	Class II	Molecular weight g/mol)	Formula	Retention time (min)	UV spectrum	Ionization mode	ion m/z
1	3-O-caffeoylquinic acid (Chlorogenic acid)	(1S,3R,4R,5R)-3-[(E)-3-(3,4-dihydroxypehnyl)prop-2-enoyl]oxy-1,4,5-trihydroxycyclohexane-1-carboxylic acid	Phenylpropanoid	Caffeoylquinic acids	354.31	C16H18O9	6.83	217, 263, 323	[M+H]-	353
2	Caffeic acid	3-(3,4-dihydroxyphenyl)prop-2-enoic acid	Phenylpropanoid	Hydroxycinnamic acid	180.16	C9H8O4	7.13	199, 262, 323	[M+H]-	179
3	4,5 di-O-caffeoylquinic acid	(1s,3R,4R,5R)-3,4-bis[[(E)-3-(3,4-dihydroxyphenyl)prop-2-enoyl]oxy]-1,5-dihydroxycyclohexane-1-carboxylic acid	Phenylpropanoid	Dicaffeoylquinic acids	516.4	C25H24O12	7.61	218, 262, 324	[M+H]-	515
4	Hispidulin	5,7-dihydroxy-2-(4-hydroxyphenyl)-6-methoxychromen-4-one	Flavonoids	Flavone	300.26	C6H12O6	23.35	217, 273, 331	[M+H]-	299
5	Cirsimaritin	5-hydroxy-2-(4-hydroxyphenyl)-6,7-dimethoxychromen-4-one	Flavonoids	Flavone	314.29	C17H14O6	25.9	215, 274, 328	[M+H]-	313
6	Acacetin	5,7-dihydroxy-2-(4-methoxyphenyl)chromen-4-one	Flavonoids	Flavone	284.26	C16H12O5	26.62	213, 268, 333	[M+H]-	283
7	Pectolinaringenin	5,7-dihydroxy-6-methoxy-2-(4-methoxyphenyl)chromen-4-one	Flavonoids	Flavone	314.29	C17H14O6	27.12	244, 296, 329	[M+H]-	313
8	6-Methoxykaempferide	3,5,7-trihydroxy-6-methoxy-2-(4-methoxyphenyl)chromen-4-one	Flavonoids	Flavone	330.29	C17H14O7	27.98	246, 286, 361	[M+H]-	329
